# Supplementary material for: Sugar-sweetened beverage consumption among Indigenous Australian children aged 0–3 years and association with sociodemographic, life circumstances and health factors
Source: Public Health Nutr. 2019 Aug 28;23(2):295–308. doi: 10.1017/S1368980019001812 (PMC6988377; doi:10.1017/S1368980019001812)
Supplement: Supplementary file 1 [file S1368980019001812sup.zip]

Archive with 2 entries (2 files):
- S1368980019001812sup001.docx
- S1368980019001812sup002.docx
